# Supplementary material for: Pilates training improves 5-km run performance by changing metabolic cost and muscle activity in trained runners
Source: PLoS One. 2018 Mar 21;13(3):e0194057. doi: 10.1371/journal.pone.0194057 (PMC5862462; doi:10.1371/journal.pone.0194057)
Supplement: S2 Table — (XLSX) [file pone.0194057.s002.xlsx]

## Sheet: 5km
Subject	5km Pre	5km Pós	Group	VO2 rel 10km pré	VO2 rel 10 km pós	VO2 rel 12km	VO2 rel 12km	Pmet10km pre (J.s)	Pmet10km pre (J.s)	Pmet 12km pre (J.s)	Pmet 12km pre (J.s)	Caero 10 (J.s)	Caero 10 (J.s)	Caero 12 (j.s)	Caero 12 (j.s)	VO2 máx Rel	VO2 máxRel	Velo LV2	Velo LV2	VO2LV2	VO2LV2	body Mass C pré	Body Mass C pós	stature pré	stature pós	% fat pré	% fat pós	lean mass pré	lean mass pós
1	21.1	21.1	1	37.8	35.8	44.4642	43.72	13.167	10.76	15.4884	13.5188	4.74012	3.87361	5.57581	4.86677	51.7	56.7	17	18	56.7	59.9	55.8	55.8	163	163	8.9	9.2	49.2	48.9
2	28.14	26.5	1	42.0677	40.43	46.5105	46.52	13.7967	12.8396	15.3443	14.9609	4.96681	4.62224	5.52394	5.38593	50.9		12	14	45.2	50.9	64	64.7	171	171	13	14.2	46.3	45.3
3	26.26	25.4	1	37.94	35.89	43.9622	40.97	11.4985	10.7252	13.5962	12.4947	4.13945	3.86107	4.89463	4.4981	52.1	60	15	16	50.7	63.1	86	85.1	186	186	12.5	12.4	49.4	49.4
4	24.14	24	1	34.4789		40.5706		12.0102		14.1321		4.32366		5.08755								63.8	63.9	180	180	4.6	4.7	53.4	53.3
5	25.21	25.3	1	35.6526	32.79	48.5033	45.07	11.1336	9.34927	15.61	13.6268	4.00811	3.36574	5.61959	4.90565	56.6	56	15	16	54.1	50.6	60	58.8	162	162	9.7	9.4	49.8	49.8
6	24.44	23.3	1	32.1632	31.71	38.59	35.75	11.2035	9.2169	13.4422	10.6242	4.03326	3.31808	4.83919	3.8247	51.7			16		55.6	74	73.7	177	177	14.4	13	46.4	47.8
7	26.22	25.4	1	36.2088	31.8472	41.1053	39.5579	12.6127	9.20548	14.3183	11.8914	4.54059	3.31397	5.1546	4.28089	44.9	45.8	14	14	53	45.8	74	73.4	178	178	11.1	12.5	49.7	48
8	26.36	25.14	1	40.475	38.77	49.6	43.73	11.8277	12.0314	15.0062	13.7592	4.25796	4.33132	5.40223	4.9533	45.3	49.3	14	15	51.8	56.1	75	75.2	183	183	9	10	51.3	50.3
9	25.19	24.12	1	34.3432	31.47	44.2333	40.04	10.7478	9.22387	14.1929	12.2091	3.86922	3.32059	5.10944	4.39527	60.2	61.3	14	15	56.1	57.2	70	71.8	172	172	8.8	9.4	51.8	51.6
10	30.14	28	1	39.5158	39.65	46.2263	45.72	12.157	12.1847	14.4945	14.2991	4.37651	4.38649	5.21801	5.14767	53.5		14		52.9		82	82.3	174	174	11.6	12.7	51	50
11	22.19	21.21	1	31.3484	31.95	47.42	45.42	10.2788	9.54085	15.877	14.2329	3.70035	3.43471	5.71573	5.12384	53.4	55.2	15	16	48.4	77.99	81	82.3	183	183	12.4	10.6	49.1	51.1
12	26.38	28.31	1
13	22.48	23	1	36.855	34.05	45.2435	40.04	12.0088	10.4152	14.9308	12.5017	4.32316	3.74946	5.37508	4.50061	44.6	46.6	14	15	47.2	50.4	88	88.7	190	190	8.8	10	53.1	52
14	27.24	25.31	1	41.3829	36.08	44.2474	39.32	13.0739	10.8819	14.0717	12.0105	4.70662	3.9175	5.06583	4.32379	52.6	54.6	12	13	50.1	65.7	73	74	173	173	16.1	15.7	45	45.6
15	24.55	23.1	1	37.2767	36.84	42.8526	40.5	10.7737	12.8326	12.716	14.1075	3.87853	4.61974	4.57776	5.0787	49.7	51.7	14		49.7		85		190		7.4		54
16	23.3	21.27	2	35.3537	31.39	39.5053	36.89	11.0504	9.6349	12.4965	10.5719	3.97815	3.46856	4.49876	3.80589	42.2	45.4	15	16	38.7	44.7	89	86.8	183	183	5.2	5.4	57.2	56.9
17	24.59	22.12	2	36.29	33.08	41.79	38.12	11.8816	9.92402	13.7975	11.3313	4.27739	3.57265	4.96709	4.07926	45.3	53.2	14	16	41.4	58	68	66.9	172	172	10.9	10.1	49.3	49.7
18	25.41	23.26	2	42.2034	40.98	45.7758	44.5	13.0985	12.4703	14.3429	12.547	4.71547	4.48932	5.16344	4.51691	59.5	65.5	14	17	58.2	64.2	62	59.3	177	177	7.9	6.8	50.1	50.3
19	28.36	25.31	2	38.92	33.71	43.7094	38.43	11.5751	10.0459	13.2434	11.6901	4.16704	3.61654	4.76763	4.20842	54.2	58.32	14	16	49.4	58.9	77	77	184	184	8.8	8.7	51.8	52.1
20	27.45	25.4	2	40.2028	38.89	43.8053	40.51	12.1683	11.8956	13.4231	12.3066	4.38057	4.28241	4.83232	4.43038	46.7	57.7	15	16	45.2	49.7	58	57.1	166	166	9.3	8.5	49.1	49.6
21	24.12	22.3	2	37.6368	35.16	47.3265	40.21	11.682	11.07	15.0572	12.8291	4.20552	3.98521	5.4206	4.61848	55.9	58.53	13	15	54.4		64.5		175		9.1		49.8
22	28.16	25.25	2	39.1	37.41	47.8214	39.66	12.3031	11.4497	15.3411	12.2335	4.42913	4.1219	5.5228	4.40405	52.8	56.6	12	16	50.3	56.6	79	76.3	170	170	10.1	9.1	52.5	53
23	26.24	23.22	2	35.615	31.51	42.052	36.87	10.7488	9.79862	12.991	11.4218	3.86958	3.5275	4.67678	4.11187	64.6	66.3	14	16	55.5	58.1	73	74.5	180	180	8.8	7.7	51.5	52.9
24	27.15	25.25	2	34.3263	32.41	40.6	36.31	10.3477	9.85435	12.533	11.2129	3.72517	3.54757	4.51189	4.03663	45.7	55.9	15	17	41.1	55.4	66	65.2	181	181	6.3	6	48.9	49
25	22.15	20.12	2	38.6	33.55	44.7937	40.76	11.3955	10.1539	13.553	12.4912	4.10237	3.65541	4.87907	4.49684	66.2	67.3	16	18	54.3	56.9	65	68.8	171	171	10.3	10.5	49.3	50
26	28.14	25.14	2	36.3105	36.73	41.0211	41.53	11.2432	11.3348	12.8841	11.5089	4.04756	4.08052	4.63826	4.14322	43.8	48.8	13	15	40.1	66	66	65.5	172	172	11.2	10.9	48.5	48.6
27	24.41	22	2	36.665	32.75	41.6889	40.9	11.1419	9.97975	12.8919	11.8538	4.0111	3.59271	4.64109	4.26736	48.1	66.3	13	16	44.8	58.7	95	94.7	186	186	11.4	10.5	51.9	52.8
28	25.52	23.29	2	37.4618	36.31	43.9158	39.63	11.5444	10.9203	13.7925	11.8607	4.15598	3.93129	4.96531	4.26987	48.4		14		46.2		72.5	68.7	170	170	10.8	10.1	50.1	50.4
29	24.06	21.2	2	38.5316	31.83	47.2789	41.67	12.551	8.82328	15.598	12.1081	4.51836	3.17638	5.61528	4.3589	52.1	60.7	15	16	51.7	53.3	59	59.4	169	169	10.5	8.5	47.7	49.6
30	25.19	23.5	2	39.46	35.46	44.6156	41.15	11.9966	10.7635	13.7925	12.3972	4.31878	3.87486	4.96529	4.46299	55.5	61.5	15	17	53.2	60	69	67.3	182	182	8	8.3	50.8	50
31	26.17	23.18	2	45.9611	40.61	51.9581	47.71	14.7419	11.9687	16.8308	14.2329	5.30707	4.30874	6.05909	5.12384	47.8	55.8	14	16	44.2	51.6	64	63.8	158	158	12.1	9.1	49	51.9
